# Supplementary material for: Efficacy and safety of lenvatinib plus pembrolizumab in patients with advanced and recurrent endometrial cancer: a systematic review and meta-analysis
Source: Front Immunol. 2024 Aug 9;15:1404669. doi: 10.3389/fimmu.2024.1404669 (PMC11341375; doi:10.3389/fimmu.2024.1404669)
Supplement: Supplementary file 2 [file DataSheet_1.zip]

Archive with 2 entries (2 files):
- Supplementary table 1.XLSX
- Supplementary table 2.XLSX
