# Supplementary material for: Efficacy and safety of lenvatinib plus pembrolizumab in patients with advanced and recurrent endometrial cancer: a systematic review and meta-analysis
Source: Front Immunol. 2024 Aug 9;15:1404669. doi: 10.3389/fimmu.2024.1404669 (PMC11341375; doi:10.3389/fimmu.2024.1404669)
Supplement: Supplementary file 2 [file DataSheet_1.zip › Supplementary table 1.XLSX]

## Sheet: Sheet1
Supplementary table 1 Risk-of-bias assessment of the included trials according to the ROBINS-I tool or RoB 2.0
Study	Bias due to confounding	Bias in selection of participants	Bias in classification of interventions	Bias due to deviations from intended interventions	Bias due to missing data	Bias in measurement of outcomes	Bias in selection of the reported result	Overall risk of biasa
KEYNOTE-146(9)	Low risk	Low risk	Low risk	Low risk	Low risk	Low risk	Low risk	Low risk
Tochigi M(15)	Low risk	Low risk	Low risk	Moderate risk	Moderate risk	Low risk	Low risk	Moderate risk
Kim J(16)	Moderate risk	Low risk	Low risk	Low risk	Low risk	Moderate risk	Moderate risk	Moderate risk
	Risk of bias arising from the randomization process	Risk of bias due to deviations from the intended interventions (effect of assignment to intervention)	Missing outcome data	Risk of bias in measurement of the outcome	Risk of bias in selection of the reported result	Overall risk of biasb
KEYNOTE-775(10)	Low risk	Low risk	Low risk	Low risk	Low risk	Low risk
a ROBINS-I tool; bRoB 2.0 tool
