# Supplementary material for: Efficacy and safety of lenvatinib plus pembrolizumab in patients with advanced and recurrent endometrial cancer: a systematic review and meta-analysis
Source: Front Immunol. 2024 Aug 9;15:1404669. doi: 10.3389/fimmu.2024.1404669 (PMC11341375; doi:10.3389/fimmu.2024.1404669)
Supplement: Supplementary file 2 [file DataSheet_1.zip › Supplementary table 2.XLSX]

## Sheet: Sheet1
Supplementary table 2 Meta-analysis of efficacy and safety for pembrolizumab plus lenvatinib immunotherapy.
	Trials(n)	Participants (n)	Pooled estimates
			Over all, %(95%CI)	dMMRa, %(95%CI)	pMMRa, %(95%CI)
Efficacy
ORR	4	576	32.7 (28.9–36.5)	48.1 (26.1–70.2)	33.1 (25.7–40.6)
DCR	4	576	74.9 (71.3-78.4)	81.0 ( 64.5–97.6)	76.3 (66.3–86.3)
Safety
any grade AEs	4	582	95.8 (89.5–100.0)	—	—
AEs of grade ≥3	2	514	80.2 (59.9–100.0)	—	—
aTwo trials investigated the ORR and DCR based on MMR status. bmedian (95%CI)
